# Supplementary material for: Lack of Spontaneous and Adaptive Resistance Development in Staphylococcus aureus Against the Antimicrobial Peptide LTX-109
Source: Antibiotics (Basel). 2025 May 11;14(5):492. doi: 10.3390/antibiotics14050492 (PMC12108193; doi:10.3390/antibiotics14050492)
Supplement: Supplementary file 1 [file antibiotics-14-00492-s001.zip]

Archive with 5 entries (5 files):
- Table S1_MIC.xlsx
- Table S2_MAC.xlsx
- Table S3_SRD.xlsx
- Table S4_TKC.xlsx
- antibiotics-3607020-supplementary.pdf
