# Supplementary material for: Lack of Spontaneous and Adaptive Resistance Development in Staphylococcus aureus Against the Antimicrobial Peptide LTX-109
Source: Antibiotics (Basel). 2025 May 11;14(5):492. doi: 10.3390/antibiotics14050492 (PMC12108193; doi:10.3390/antibiotics14050492)
Supplement: Supplementary file 1 [file antibiotics-14-00492-s001.zip › Table S1_MIC.xlsx]

## Sheet: Read me
Table S1. Table containing Broth microdilution (BMD) assay MIC data.
Sheet1 (MIC values) contains Summary of BMD assay MIC values of strains S1-S7 (3 biological replicates and 3 technical replicates.
Sheet2 (CFU counts at 0h) contains CFU counts of bacterial cultures (strains S1-S7) used to determine MIC values in BMD assay.

## Sheet: Sheet1 (MIC values)
MIC values (mg/L) obtained from BMD assay
MIC values (mg/L)											Median
		Replicate 01			Replicate 02			Replicate 03
Technical Replicates =		1	2	3	1	2	3	1	2	3
	Strains
LTX109	S1	8	4	8	8	8	8	8	8	8	8
	S2	8	8	8	8	8	8	8	8	8	8
	S3	8	8	8	8	8	8	8	8	8	8
	S4	8	8	8	8	8	8	8	8	8	8
	S5	4	4	4	4	4	4	8	8	8	4
	S6	4	4	4	8	8	8	8	8	8	8
	S7	4	4	4	8	8	8	8	8	8	8
Mupirocin	S1	0.25	0.25	0.25	0.25	0.25	0.25	0.25	0.25	0.25	0.25
	S2	0.25	0.25	0.25	0.25	0.25	0.25	0.25	0.25	0.25	0.25
	S3	0.25	0.25	0.25	0.25	0.25	0.25	0.25	0.25	0.25	0.25
	S4	0.25	0.25	0.25	0.25	0.25	0.25	0.25	0.25	0.25	0.25
	S5	0.25	0.25	0.25	0.25	0.25	0.25	0.25	0.25	0.25	0.25
	S6	16	32	32	32	32	32	32	32	32	32
	S7	>500	>500	>500	>500	>500	>500	>500	>500	>500	>500

## Sheet: Sheet2 (CFU counts at 0h)
	BR01							BR02							BR03
Technical replicates	1	2	3	4	5	6		1	2	3	4	5	6		1	2	3	4	5	6
S1	800000	300000						400000	100000						750000	300000
S2	800000	950000						300000	300000						450000	250000
S3	230000	100000						215000	180000						350000	500000
S4	250000	100000						340000	335000						500000	850000
S5	700000	650000	1300000	1100000				200000	550000	550000	450000				750000	650000	450000	450000
S6	250000	250000	350000	300000	350000	750000		350000	250000	200000	300000	100000	450000		950000	350000	200000	300000	100000	200000
S7	150000	400000	750000	500000				250000	400000						650000	600000
