# Supplementary material for: Lack of Spontaneous and Adaptive Resistance Development in Staphylococcus aureus Against the Antimicrobial Peptide LTX-109
Source: Antibiotics (Basel). 2025 May 11;14(5):492. doi: 10.3390/antibiotics14050492 (PMC12108193; doi:10.3390/antibiotics14050492)
Supplement: Supplementary file 1 [file antibiotics-14-00492-s001.zip › Table S2_MAC.xlsx]

## Sheet: Read me
Table S2. Table containing Macrodilution (MAC) assay MIC data.
Sheet1 (Passages 1-60) contains Summary of MAC assay MIC values for 60 passages for strains S1-S7.
Sheet2 (passage 71) contains MIC values (mg/L) for strains S1-S7 evolved in presence of mupirocin and LTX-109 for 60 passages and followed by 10 passages without antimicrobials (Passage 71). for selected bacterial strains for selected passages. Sheet5 (Fold changes) contains calculated fold changes and numbers of 2-fold variations from passage-1 MIC values. EUCAST’s definitions of WT and ECOFF, r…
Sheet3 (CFU_LTX-109) contains CFU count of the inoculums used in serial passages in LTX-109 for selected bacterial strains for selected passages.
Sheet4 (CFU_Mupirocin) contains CFU count of the inoculums used in serial passages in mupirocin for selected bacterial strains for selected passages.
Sheet5 (Fold changes) contains calculated fold changes and numbers of 2-fold variations from passage-1 MIC values. EUCAST’s definitions of WT and ECOFF, resistance development.

## Sheet: Sheet1 (Passages 1-60)
MIC (mg/L) values in macrodilution (MAC) passages in presence of antibiotics (Passage number 1-60)
Strains>	S1			S2			S3			S4			S5			S6			S7
Passage #	LTX-109	Mupirocin		LTX-109	Mupirocin		LTX-109	Mupirocin		LTX-109	Mupirocin		LTX-109	Mupirocin		LTX-109	Mupirocin		LTX-109	Mupirocin
P01	8	0.25		8	0.25		8	0.25		8	0.5		8	0.5		8	32		8	1024
P02	8	0.25		8	0.25		8	0.25		8	0.25		8	0.5		8	32		8
P03	8	0.25		8	0.25		8	0.25		8	0.25		8	0.5		8	32		8
P04	8	1		8	0.25		8	0.25		8	1		4	0.25		8	32		8
P05	4	1		4	1		4	0.25		4	1		4	0.5		8	32		4
P06	4	2		4	0.5		4	0.5		4	2		4	1		8	32		4
P07	4	2		4	0.5		4	0.5		4	2		4	1		8	32		4
P08	4	2		4	0.5		4	0.5		4	2		4	2		8	64		4
P09	4	2		4	0.5		4	0.5		4	2		4	4		8	64		4
P10	4	2		4	0.5		4	0.5		4	1		4	2		8	64		8
P11	4	2		4	0.5		4	0.5		4	2		4	4		8	128		4
P12	4	2		4	0.5		4	0.5		4	1		4	2		8	64		4
P13	4	2		4	0.5		4	1		4	1		4	2		8	128		4
P14	8	1		8	0.25		8	1		8	1		8	2		8	256		8
P15	8	1		8	0.25		8	1		8	1		8	2		8			8
P16	8	2		8	0.25		8	1		8	1		8	8		16			8
P17	16	8		8	0.25		8	2		8	2		8	8		16			16
P18	16	8		8	0.25		8	2		8	2		16	8		16			16
P19	16	8		16	0.25		16	2		8	2		16	8		16			16
P20	16	8		16	0.25		16	2		16	2		16	8		16			16
P21	8	4		8	0.25		8	1		8	1		8	4		8			8
P22	8	4		8	0.25		8	1		8	1		8	8		8			8
P23	8	4		8	0.5		8	1		8	1		8	8		8			8
P24	8	4		8	1		8	1		8	1		8	8		8			8
P25	8	4		8	1		8	1		8	0.5		8	4		8			8
P26	8	4		8	1		8	1		8	0.5		8	8		8			8
P27	8	4		8	1		8	2		8	1		8	8		8			8
P28	8	4		8	2		8	4		8	1		8	8		8			8
P29	8	4		8	2		8	4		8	0.5		8	8		8			8
P30	4	4		4	2		4	2		4	1		4	8		8			4
P31	4	4		4	2		4	2		4	1		4	8		8			4
P32	8	4		8	2		8	2		4	1		8	8		8			8
P33	8	4		8	2		8	2		8	2		8	8		8			8
P34	4	4		4	4		4	4		4	2		8	8		8			8
P35	8	8		8	4		8	4		8	2		8	8		8			8
P36	8	16		8	4		8	4		8	2		8	8		8			8
P37	8	16		8	4		8	4		8	2		8	8		8			8
P38	8	16		8	4		8	4		8	2		8	8		8			8
P39	8	16		8	4		8	4		8	2		8	8		8			8
P40	8	32		8	2		8	4		8	2		8	8		8			8
P41	4	32		4	4		4	8		4	2		4	16		8			8
P42	4	32		4	4		4	8		4	2		4	16		8			8
P43	4	32		4	4		4	8		4	2		4	16		8			8
P44	4	32		4	8		4	8		4	2		4	16		8			8
P45	4	32		4	8		4	16		4	2		4	16		8			8
P46	4	32		4	8		4	16		4	2		8	16		8			8
P47	4	32		4	8		4	8		4	4		4	16		8			8
P48	4	32		4	8		4	16		4	4		4	16		8			8
P49	4	32		4	8		4	16		4	4		4	16		8			8
P50	4	32		4	8		4	16		4	8		4	16		8			8
P51	4	32		4	8		4	8		4	8		4	16		8			8
P52	4	32		4	8		4	8		4	8		4	16		8			8
P53	4	32		4	8		4	8		4	8		4	16		8			8
P54	4	64		4	16		4	16		4	8		4	32		8			8
P55	4	32		4	32		4	16		4	16		4	64		8			8
P56	4	32		4	16		4	16		4	16		4	32		8			8
P57	4	32		4	16		4	16		4	16		4	32		8			8
P58	4	64		4	32		4	16		4	32		4	32		8			8
P59	4	64		4	16		8	16		8	32		8	32		8			8
P60	4	64		4	32		4	16		4	32		4	64		8			8

## Sheet: Sheet2 (Passage 71)
MICvalues (mg/L) for strains S1-S8 evolved in presence of mupirocin and grown in presence of LTX-109 for 60 passages and followed by 10 passages without antimicrobials (Passage 71)
Strains	Mupirocin	LTX-109
S1	32	4
S2	32	4
S3	8	4
S4	32	4
S5	32	4
S6	128	8
S7	1024	4

## Sheet: Sheet3 (CFU_LTX-109)
Passage number	S1		S2		S3		S4		S5		S6		S7
P1	550000	650000	700000	550000	300000	600000	750000	850000	550000	450000	400000	450000	450000	550000
P2	850000	550000	150000	100000	165000	135000	160000	180000	550000	500000	200000	250000	950000	500000
P3	170000	195000	265000	215000	205000	220000	220000	190000	170000	135000	330000	300000	210000	235000
P4	600000	400000	700000	250000	450000	600000	500000	950000	600000	500000	300000	550000	600000	450000
P5	250000	450000	350000	300000	350000	350000	600000	550000	550000	400000	550000	150000	700000	550000
P20	1000000	400000

## Sheet: Sheet4 (CFU_Mupirocin)
Passage number	S1		S2		S3		S4		S5		S6		S7
P1	550000	650000	700000	550000	300000	600000	750000	850000	550000	450000	400000	450000	450000	550000
P2	160000	70000	80000	90000	70000	55000	55000	30000	25000	50000	100000	125000	135000	175000
P3	100000	95000	245000	200000	120000	120000	385000	320000	100000	100000	130000	105000
P4	200000	100000	500000	350000	100000	100000	400000	450000	250000	150000	150000	150000
P5	100000	60000			165000	115000	650000	550000	55000	60000	250000	175000
P20	950000	850000

## Sheet: Sheet5_fold changes
Fold changes in MIC (mg/L) values in macrodilution (MAC) passages in presence of antibiotics (Passage number 1-60)
Strains>	S1	S2	S3	S4	S5	S6	S7		S1	S2	S3	S4	S5	S6	S7
	LTX-109								Mupirocin
First passage MIC	8	8	8	8	8	8	8		0.25	0.25	0.25	0.5	0.5	32	1024
Highest MIC	16	16	16	16	16	16	16		64	32	16	32	64	256	1024
Lowest MIC	4	4	4	4	4	8	4		0.25	0.25	0.25	0.25	0.25	32	1024
Fold changes (increase) from first passage MIC value	2	2	2	2	2	2	2		256	128	64	64	128	8	0
Fold changes (decrease) from first passage MIC value	2	2	2	2	2	0	2		0	0	0	2	0	0	0
MIC variations: numbers of 2-fold changes (increase) from first passage MIC value	1	1	1	1	1	1	1		8	7	6	6	7	3	0
MIC variations: numbers of 2-fold changes (decrease) from first passage MIC value	1	1	1	1	1	0	1		0	0	0	1	1	0	0
MIC variations: total numbers of 2-fold variations during 60 passages	3	3	3	3	3	2	3		8	7	6	7	8	3	0
We used EUCAST's definition and annotation for MIC distribution. The WT MIC were annotated as "≤X mg/L" and considered to vary three to five 2-fold dilution wide due to variablity in MIC measurements. The epidemiological cut-off (ECOFF) MIC values were annotated as "X mg/L" and considered as the highest MIC value in reference strain that lacks any phenotypically detectable acquired resistance mec…
We defined resistance development as stable >4 fold increase in MIC during 60 passages from that of first passage MIC (References 22 and 24).
