# Supplementary material for: Lack of Spontaneous and Adaptive Resistance Development in Staphylococcus aureus Against the Antimicrobial Peptide LTX-109
Source: Antibiotics (Basel). 2025 May 11;14(5):492. doi: 10.3390/antibiotics14050492 (PMC12108193; doi:10.3390/antibiotics14050492)
Supplement: Supplementary file 1 [file antibiotics-14-00492-s001.zip › Table S3_SRD.xlsx]

## Sheet: Read me
Table S3. Table containing Spontaneous resistance development (SRD) data. Counts of resistance colonies appearing on 2x-, 4x- and 8x-MIC LTX-109 agar plates in biological replicates 01 to 03 in spontaneous resistance (SRD) assay.
Sheet1 (inoculums CFU) contains CFU counts of inoculums (strains S1 to S7) used for testing spontaneous resistance.
Sheet2 to Sheet4 contains counts of resistance colonies appearing on 2x-, 4x- and 8x-MIC LTX-109 agar plates in biological replicates (BR) 01 to 03.
Sheet5 contains MIC values of all the isolates recovered after the second streak (or 3rd passage) on 2x-MIC agar plates in SRD assay.

## Sheet: Sheet1_inocula CFU
Strains	Replicate 01	Replicate 02	Replicate 03
S1	30000000000	16000000000	21000000000
S2	13000000000	9000000000	11000000000
S3	8000000000	8000000000	11000000000
S4	11000000000	23000000000	14000000000
S5	74000000000	14000000000	8000000000
S6	4000000000	6000000000	5000000000
S7	7000000000	8000000000	9000000000

## Sheet: Sheet2_Resistant colonies_BR01
	2xMIC										4xMIC										8xMIC
	Technical Replicate 01			Technical Replicate 02			Technical Replicate 03				Technical Replicate 01			Technical Replicate 02			Technical Replicate 03				Technical Replicate 01			Technical Replicate 02			Technical Replicate 03
	Spread	Streak 01	Streak 02	Spread	Streak 01	Streak 02	Spread	Streak 01	Streak 02		Spread	Streak 01	Streak 02	Spread	Streak 01	Streak 02	Spread	Streak 01	Streak 02		Spread	Streak 01	Streak 02	Spread	Streak 01	Streak 02	Spread	Streak 01	Streak 02
S1	LAWN	0	0	LAWN	0	0	LAWN	0	0		0	0	0	0	0	0	1	0	0		0	0	0	0	0	0	0	0	0
S2	LAWN	0	0	LAWN	0	0	LAWN	0	0		1	0	0	0	0	0	0	0	0		0	0	0	0	0	0	0	0	0
S3	LAWN	0	0	LAWN	0	0	LAWN	0	0		0	0	0	0	0	0	0	0	0		0	0	0	0	0	0	0	0	0
S4	LAWN	0	0	LAWN	0	0	LAWN	0	0		0	0	0	1	0	0	0	0	0		0	0	0	0	0	0	0	0	0
S5	LAWN	1	1	LAWN	1	1	LAWN	1	1		1	0	0	1	0	0	1	0	0		0	0	0	0	0	0	1	0	0
S6	LAWN	0	0	LAWN	0	0	LAWN	0	0		1	0	0	1	0	0	1	0	0		0	0	0	0	0	0	0	0	0
S7	LAWN	0	0	LAWN	0	0	LAWN	0	0		0	0	0	9	0	0	0	0	0		0	0	0	0	0	0	0	0	0
At 2x MIC confluent growth occurred, one random selection was taken from the agar plate and used to re-inoculate agar containing antimicrobial at the same concentration as the original selection
At 4x MIC and 8x MIC, number of colonies were counted and all colonies were restreaked on agar containing antimicrobial at the same concentration as the original selection

## Sheet: Sheet3_Resistant colonies_BR02
	2xMIC										4xMIC										8xMIC
	Technical Replicate 01			Technical Replicate 02			Technical Replicate 03				Technical Replicate 01			Technical Replicate 02			Technical Replicate 03				Technical Replicate 01			Technical Replicate 02			Technical Replicate 03
	Spread	Streak 01	Streak 02	Spread	Streak 01	Streak 02	Spread	Streak 01	Streak 02		Spread	Streak 01	Streak 02	Spread	Streak 01	Streak 02	Spread	Streak 01	Streak 02		Spread	Streak 01	Streak 02	Spread	Streak 01	Streak 02	Spread	Streak 01	Streak 02
S1	LAWN	0	0	LAWN	0	0	LAWN	0	0		0	0	0	4	0	0	4	0	0		0	0	0	0	0	0	0	0	0
S2	LAWN	0	0	LAWN	0	0	LAWN	0	0		7	0	0	1	0	0	4	0	0		0	0	0	0	0	0	0	0	0
S3	LAWN	0	0	LAWN	0	0	LAWN	0	0		0	0	0	1	0	0	0	0	0		0	0	0	0	0	0	0	0	0
S4	LAWN	0	0	LAWN	0	0	LAWN	0	0		0	0	0	3	0	0	1	0	0		0	0	0	0	0	0	0	0	0
S5	LAWN	1	1	LAWN	1	1	LAWN	1	1		1	0	0	1	0	0	1	0	0		0	0	0	1	0	0	4	0	0
S6	LAWN	1	1	LAWN	1	1	LAWN	1	1		1	0	0	1	0	0	1	0	0		0	0	0	0	0	0	0	0	0
S7	LAWN	0	0	LAWN	0	0	LAWN	0	0		1	0	0	0	0	0	0	0	0		0	0	0	0	0	0	0	0	0
At 2x MIC confluent growth occurred, one random selection was taken from the agar plate and used to re-inoculate agar containing antimicrobial at the same concentration as the original selection
At 4x MIC and 8x MIC, number of colonies were counted and all colonies were restreaked on agar containing antimicrobial at the same concentration as the original selection

## Sheet: Sheet4_Resistant colonies_BR03
	2xMIC										4xMIC										8xMIC
	Technical Replicate 01			Technical Replicate 02			Technical Replicate 03				Technical Replicate 01			Technical Replicate 02			Technical Replicate 03				Technical Replicate 01			Technical Replicate 02			Technical Replicate 03
	Spread	Streak 01	Streak 02	Spread	Streak 01	Streak 02	Spread	Streak 01	Streak 02		Spread	Streak 01	Streak 02	Spread	Streak 01	Streak 02	Spread	Streak 01	Streak 02		Spread	Streak 01	Streak 02	Spread	Streak 01	Streak 02	Spread	Streak 01	Streak 02
S1	LAWN	0	0	LAWN	0	0	LAWN	0	0		0	0	0	1	0	0	0	0	0		0	0	0	0	0	0	0	0	0
S2	LAWN	0	0	LAWN	0	0	LAWN	0	0		0	0	0	0	0	0	1	0	0		0	0	0	0	0	0	0	0	0
S3	LAWN	1	0	LAWN	0	0	LAWN	0	0		0	0	0	0	0	0	0	0	0		0	0	0	0	0	0	0	0	0
S4	LAWN	0	0	LAWN	0	0	LAWN	0	0		1	0	0	0	0	0	1	0	0		0	0	0	0	0	0	0	0	0
S5	LAWN	1	1	LAWN	1	1	LAWN	1	1		1	0	0	1	0	0	1	0	0		2	0	0	7	0	0	3	0	0
S6	LAWN	1	1	LAWN	1	1	LAWN	1	1		1	0	0	1	0	0	1	0	0		0	0	0	0	0	0	0	0	0
S7	LAWN	1	1	LAWN	0	0	LAWN	1	1		0	0	0	0	0	0	0	0	0		0	0	0	0	0	0	0	0	0
At 2x MIC confluent growth occurred, one random selection was taken from the agar plate and used to re-inoculate agar containing antimicrobial at the same concentration as the original selection
At 4x MIC and 8x MIC, number of colonies were counted and all colonies were restreaked on agar containing antimicrobial at the same concentration as the original selection

## Sheet: Sheet5_MIC values
MIC values of isolates recovered after the second streak on 2x-MIC agar plates in SRD assay.
			BR01			BR02			BR03				Median MIC (mg/L)
Strain	Isolate from SRD assay		TR01	TR02	TR03	TR01	TR02	TR03	TR01	TR02	TR03
S5	S5 BR01 TR01		4	4	4	4	4	4	4	4	4		4
	S5 BR01 TR02		4	4	4	4	4	4	4	4	4		4
	S5 BR01 TR03		4	4	4	4	4	4	4	4	4		4
	S5 BR02 TR01		4	4	4	4	4	4	4	4	4		4
	S5 BR02 TR02		4	4	4	4	4	4	4	4	4		4
	S5 BR02 TR03		4	4	4	4	4	4	4	4	4		4
	S5 BR03 TR01		4	4	4	4	4	4	4	4	4		4
	S5 BR03 TR02		4	4	4	4	4	4	4	4	4		4
	S5 BR03 TR03		4	4	4	4	4	4	4	4	4		4
S6	S6 BR02 TR01		8	8	8	8	8	8	8	8	8		8
	S6 BR02 TR02		8	8	8	8	8	8	8	8	8		8
	S6 BR02 TR03		8	8	8	8	8	8	8	8	8		8
	S6 BR03 TR01		8	8	8	8	8	8	8	8	8		8
	S6 BR03 TR02		8	8	8	8	8	8	8	8	8		8
	S6 BR03 TR03		8	8	8	8	8	8	8	8	8		8
S7	S7 BR03 TR01		4	4	4	4	4	8	8	8	8		4
	S7 BR03 TR03		8	8	8	8	8	8	8	8	8		8
