# Supplementary material for: Lack of Spontaneous and Adaptive Resistance Development in Staphylococcus aureus Against the Antimicrobial Peptide LTX-109
Source: Antibiotics (Basel). 2025 May 11;14(5):492. doi: 10.3390/antibiotics14050492 (PMC12108193; doi:10.3390/antibiotics14050492)
Supplement: Supplementary file 1 [file antibiotics-14-00492-s001.zip › Table S4_TKC.xlsx]

## Sheet: Read me
Table S4. Table containing Time kill curve assay data. CFU/ml counts at 0, 10, 30, 60, 120, and 300 minutes from strains S4 incubated with 0x-, 0.5x-, 2x-, and 8x-MIC LTX-109, and S5 incubated with 0x-, 0.5x-, 1x-, 2x-, 4x-, 8x- and 16x-MIC LTX-109.
Each sheet contains data from one biological replicate. Percent CFU reduction in presence of 8xMIC LTX-109 was calculated for each biological replicate.

## Sheet: Sheet1_S4_BR01
Time (min)	LTX-109 (0x MIC)			LTX-109 (0.5x MIC; 4mg/L)			LTX-109 (2x MIC; 16mg/L)			LTX-109 (8x MIC; 64mg/L)				LTX-109 (8x MIC; 64mg/L), Average
	TR01	TR02	TR03	TR01	TR02	TR03	TR01	TR02	TR03	TR01	TR02	TR03			% Sruvival	% reduction
0	5500000	2250000	2500000	5500000	2250000	2500000	5500000	2250000	2500000	5500000	2250000	2500000		3.41667e+06	100	0
10	2000000	4000000	1500000	5500000	5500000	5000000	2500000	3000000	3000000	2000	1500	1000		1500	0.0439024	99.9561
30	6000000	2500000	1000000	3500000	3000000	2500000	400000	500000	450000	0	0	50		16.6667	0.000487805	99.9995
60	7500000	6000000	3000000	2000000	4000000	5500000	100000	50000	50000	0	0	0		0	0	100
120	20000000	25000000	20000000	10000000	10000000	5000000	75000	75000	40000	0	0	0		0	0	100
300	100000000	200000000	100000000	100000000	200000000	50000000	15000	5000	25000	0	0	0		0	0	100

## Sheet: Sheet2_S4_BR02
Time (min)	LTX-109 (0x MIC)			LTX-109 (0.5x MIC; 4mg/L)			LTX-109 (2x MIC; 16mg/L)			LTX-109 (8x MIC; 64mg/L)				LTX-109 (8x MIC; 64mg/L), Average
	TR01	TR02	TR03	TR01	TR02	TR03	TR01	TR02	TR03	TR01	TR02	TR03			% Sruvival	% reduction
0	3250000	2000000	1750000	3250000	2000000	1750000	3250000	2000000	1750000	3250000	2000000	1750000		2.33333e+06	100	0
10	2350000	1450000	1950000	1450000	1850000	1900000	1550000	1750000	1750000	4000	2500	500		2333.33	0.1	99.9
30	1550000	1800000	2300000	1850000	1550000	1650000	1000000	1050000	1300000	250	350	350		316.667	0.0135714	99.9864
60	7500000	2000000	6000000	7500000	3500000	2000000	550000	550000	600000	0	0	0		0	0	100
120	18500000	17000000	11500000	12500000	16000000	16500000	700000	300000	0	0	0	0		0	0	100
300	1000000000	400000000	750000000	250000000	500000000	400000000	240000	35000	120000	0	0	0		0	0	100

## Sheet: Sheet3_S4_BR03
Time (min)	LTX-109 (0x MIC)			LTX-109 (0.5x MIC; 4mg/L)			LTX-109 (2x MIC; 16mg/L)			LTX-109 (8x MIC; 64mg/L)				LTX-109 (8x MIC; 64mg/L), Average
	TR01	TR02	TR03	TR01	TR02	TR03	TR01	TR02	TR03	TR01	TR02	TR03			% Sruvival	% reduction
0	3500000	3000000	2000000	3500000	3000000	2000000	3500000	3000000	2000000	3500000	3000000	2000000		2.83333e+06	100	0
10	1800000	2050000	2000000	1850000	2050000	1950000	1900000	1850000	2250000	9000	3500	1000		4500	0.158824	99.8412
30	3500000	3500000	1000000	1000000	3000000	3000000	1200000	1350000	850000	50	250	300		200	0.00705882	99.9929
60	3000000	7000000	4500000	3500000	9500000	6000000	600000	600000	350000	0	0	0		0	0	100
120	30000000	35000000	30000000	17000000	13000000	17000000	950000	400000	250000	0	0	0		0	0	100
300	250000000	100000000	300000000	300000000	350000000	350000000	1000000	1000000	200000	0	0	0		0	0	100

## Sheet: Sheet4_S5_BR01
Time (min)	LTX-109 (0x MIC)			LTX-109 (0.5x MIC; 2mg/L))			LTX (1x MIC; 4mg/L)			LTX-109 (2x MIC; 8mg/L)			LTX-109 (4x MIC; 16mg/L)			LTX-109 (8x MIC; 32mg/L)			LTX-109 (16x MIC; 64mg/L)				LTX-109 (4x MIC; 16mg/L), Average
	TR01	TR02	TR03	TR01	TR02	TR03	TR01	TR02	TR03	TR01	TR02	TR03	TR01	TR02	TR03	TR01	TR02	TR03	TR01	TR02	TR03			% Sruvival	% reduction
0	2500000	700000	1300000	2500000	700000	1300000	2500000	700000	1300000	2500000	700000	1300000	2500000	700000	1300000	2500000	700000	1300000	2500000	700000	1300000		1500000	100	0
10	1000000	800000	1400000	800000	1200000	800000	200000	500000	1200000	900000	1200000	1400000	1700	2600	3100	0	0	0	0	0	0		2466.67	0.164444	99.8356
30	1400000	900000	3000000	1700000	1000000	2300000	100000	60000	110000	4000	3800	3900	700	1000	800	0	0	0	0	0	0		833.333	0.0555556	99.9444
60	1200000	800000	1300000	1300000	600000	1500000	7000	3000	7000	4500	3700	4300	0	0	0	0	0	0	0	0	0		0	0	100
120	2500000	2800000	2400000	1900000	2400000	1800000	3000	1000	2000	4900	4000	5400	0	0	0	0	0	0	0	0	0		0	0	100
300	36000000	27000000	27000000	17000000	12000000	8000000	2100	1500	2400	0	0	0	0	0	0	0	0	0	0	0	0		0	0	100

## Sheet: Sheet5_S5_BR02
Time (min)	LTX-109 (0x MIC)			LTX-109 (0.5x MIC; 2mg/L))			LTX (1x MIC; 4mg/L)			LTX-109 (2x MIC; 8mg/L)			LTX-109 (4x MIC; 16mg/L)			LTX-109 (8x MIC; 32mg/L)			LTX-109 (16x MIC; 64mg/L)				LTX-109 (4x MIC; 16mg/L), Average
	TR01	TR02	TR03	TR01	TR02	TR03	TR01	TR02	TR03	TR01	TR02	TR03	TR01	TR02	TR03	TR01	TR02	TR03	TR01	TR02	TR03			% Sruvival	% reduction
0	1100000	1200000	1000000	1100000	1200000	1000000	1100000	1200000	1000000	1100000	1200000	1000000	1100000	1200000	1000000	1100000	1200000	1000000	1100000	1200000	1000000		1100000	100	0
10	1100000	1000000	1100000	1000000	1000000	700000	500000	600000	500000	700000	700000	1000000	1900	3400	3800	0	0	0	0	0	0		3033.33	0.275758	99.7242
30	300000	1200000	1500000	1400000	800000	600000	210000	30000	130000	3000	3800	3300	800	1000	900	0	0	0	0	0	0		900	0.0818182	99.9182
60	400000	1100000	1800000	1800000	1000000	1200000	4000	1000	11000	2100	4100	2900	0	0	0	0	0	0	0	0	0		0	0	100
120	2000000	2500000	1700000	2700000	1800000	1200000	5000	1000	2000	4000	4500	4600	0	0	0	0	0	0	0	0	0		0	0	100
300	23000000	22000000	25000000	14000000	17000000	10000000	700	1200	1900	0	0	0	0	0	0	0	0	0	0	0	0		0	0	100

## Sheet: Sheet6_S5_BR03
Time (min)	LTX-109 (0x MIC)			LTX-109 (0.5x MIC; 2mg/L))			LTX (1x MIC; 4mg/L)			LTX-109 (2x MIC; 8mg/L)			LTX-109 (4x MIC; 16mg/L)			LTX-109 (8x MIC; 32mg/L)			LTX-109 (16x MIC; 64mg/L)				LTX-109 (4x MIC; 16mg/L), Average
	TR01	TR02	TR03	TR01	TR02	TR03	TR01	TR02	TR03	TR01	TR02	TR03	TR01	TR02	TR03	TR01	TR02	TR03	TR01	TR02	TR03			% Sruvival	% reduction
0	1900000	1400000	2000000	1900000	1400000	2000000	1900000	1400000	2000000	1900000	1400000	2000000	1900000	1400000	2000000	1900000	1400000	2000000	1900000	1400000	2000000		1.76667e+06	100	0
10	1100000	800000	500000	900000	1600000	1100000	200000	700000	600000	1000000	500000	600000	800	2500	2100	0	0	0	0	0	0		1800	0.101887	99.8981
30	1100000	2800000	1000000	900000	1700000	1400000	80000	60000	90000	4100	3300	3600	100	0	500	0	0	0	0	0	0		200	0.0113208	99.9887
60	1100000	400000	1200000	1900000	1100000	1700000	5000	2000	5000	3900	4300	4400	0	0	0	0	0	0	0	0	0		0	0	100
120	2300000	2300000	2400000	2400000	1600000	2100000	2000	1000	1000	4600	800	2900	0	0	0	0	0	0	0	0	0		0	0	100
300	20000000	30000000	19000000	19000000	16000000	17000000	600	500	1100	0	0	0	0	0	0	0	0	0	0	0	0		0	0	100
